# Supplementary material for: Rational Design of Peptides Derived from Odorant-Binding Proteins for SARS-CoV-2-Related Volatile Organic Compounds Recognition
Source: Molecules. 2022 Jun 18;27(12):3917. doi: 10.3390/molecules27123917 (PMC9229983; doi:10.3390/molecules27123917)
Supplement: Supplementary file 1 [file molecules-27-03917-s001.zip]

Archive with 1 entries (1 files):
- molecules-1767228-supplementary.pdf
